# Supplementary material for: Distinct Chemokine Dynamics in Early Postoperative Period after Open and Robotic Colorectal Surgery
Source: J Clin Med. 2019 Jun 19;8(6):879. doi: 10.3390/jcm8060879 (PMC6616914; doi:10.3390/jcm8060879)
Supplement: Supplementary file 1 [file jcm-08-00879-s001.zip]

Archive with 12 entries (12 files):
- SupFig1.pdf
- SupFig10.pdf
- SupFig11.pdf
- SupFig12.pdf
- SupFig2.pdf
- SupFig3.pdf
- SupFig4.pdf
- SupFig5.pdf
- SupFig6.pdf
- SupFig7.pdf
- SupFig8.pdf
- SupFig9.pdf
